# Supplementary material for: E46K-like α-synuclein mutants increase lipid interactions and disrupt membrane selectivity
Source: J Biol Chem. 2019 May 2;294(25):9799–812. doi: 10.1074/jbc.RA118.006551 (PMC6597829; doi:10.1074/jbc.RA118.006551)
Supplement: Supporting Information [file supp_RA118.006551_141724_2_supp_323610_pqtjy9.xlsx]

## Sheet: All mutants buffer
	WT		1K		2K		3K		WT to 1K			1K to 2K			2K to 3K
Residue(s)	Shift H	Shift N	Shift H	Shift N	Shift H	Shift N	Shift H	Shift N	Δ H (ppm)	Δ N (ppm)	Shift Dist	Δ H (ppm)	Δ N (ppm)	Shift Dist	Δ H (ppm)	Δ N (ppm)	Shift Dist
3Val	8.08563	120.464	8.08572	120.468	8.08593	120.459	8.08593	120.459	8.4797e-05	0.00321	0.000488903	0.000207621	-0.0087	0.00132	-0.00202	-0.00588	0.00221
4Phe	8.1718	123.569	8.1722	123.573	8.17271	123.568	8.17271	123.568	0.000400975	0.0041	0.00073457	0.000514202	-0.00515	0.000928029	-0.000670073	-0.00266	0.00078019
5Met	8.02807	122.339	8.02837	122.341	8.02938	122.332	8.02938	122.332	0.000295721	0.00152	0.000373526	0.00101	-0.00852	0.00163	-0.00155	-0.00389	0.00166
6Lys	8.09327	122.66	8.0966	122.668	8.09706	122.662	8.09706	122.662	0.00333	0.0086	0.00357	0.000462583	-0.00672	0.00111	0.000346684	0.00467	0.000782251
8Leu	7.88328	121.462	7.88363	121.466	7.88419	121.461	7.88419	121.461	0.000344782	0.00428	0.000728648	0.000563858	-0.00486	0.000921982	-0.000664506	0.00105	0.000683066
9Ser	8.15023	116.709	8.15053	116.708	8.15037	116.699	8.15037	116.699	0.000303135	-0.000551647	0.000314226	-0.000155884	-0.00911	0.00138	0.000278789	0.00458	0.000742044
11Ala	8.12192	125.305	8.12532	125.283	8.12253	125.273	8.12253	125.273	0.0034	-0.02139	0.00468	-0.00279	-0.01007	0.00317	-0.00101	0.00249	0.00108
12Lys	8.16934	120.867	8.17161	120.871	8.17039	120.858	8.17039	120.858	0.00227	0.00425	0.00236	-0.00122	-0.01327	0.00233	-0.00151	-0.00102	0.00152
13Glu	8.27245	121.93	8.28342	121.955	8.28491	121.953	8.28491	121.953	0.01098	0.0247	0.01158	0.00148	-0.0015	0.0015	0.00262	-0.02882	0.00506
14Gly	8.28431	110.014	8.28944	110.059	8.28431	110.014	8.28431	110.014	0.00512	0.04502	0.00848	-0.00512	-0.04502	0.00848	0.00541	0.04778	0.00898
15Val
16Val	8.13436	125.136	8.14446	125.213	8.13436	125.136	8.13436	125.136	0.01009	0.0774	0.01538	-0.01009	-0.0774	0.01538	0	0	0
17Ala	8.27505	128.447	8.27541	128.452	8.27421	128.408	8.27421	128.408	0.000359163	0.00467	0.000786978	-0.0012	-0.04447	0.00678	-0.000589525	0.00695	0.0012
18Ala	8.14188	123.643	8.14255	123.648	8.1414	123.623	8.1414	123.623	0.000664557	0.00519	0.00102	-0.00115	-0.02518	0.00395	-0.000252727	0.00284	0.000495107
19Ala	8.09869	123.079	8.09979	123.071	8.09758	123.045	8.09758	123.045	0.0011	-0.00778	0.0016	-0.00221	-0.02571	0.00445	-0.000231393	-0.000227091	0.000233887
20Glu
21Lys	8.16306	122.304	8.16305	122.308	8.15801	122.271	8.15801	122.271	-4.38768e-06	0.00395	0.000592493	-0.00504	-0.03659	0.00745	0.000245478	0.00351	0.000581183
22Thr
23Lys	8.17699	123.768	8.17798	123.773	8.17758	123.733	8.17758	123.733	0.000990491	0.00531	0.00127	-0.000402595	-0.04043	0.00608	-5.82262e-05	0.01146	0.00172
24Gln	8.25834	121.769	8.25265	121.724	8.25202	121.685	8.25202	121.685	-0.0057	-0.04533	0.00887	-0.00062368	-0.03905	0.00589	0.00648	-0.0495	0.00985
25Gly	8.30724	110.515	8.3065	110.524	8.3031	110.474	8.3031	110.474	-0.000739925	0.00913	0.00156	-0.0034	-0.04941	0.00815	-0.000388496	-0.00198	0.000488583
26Val	7.8396	119.784	7.83984	119.778	7.80213	119.542	7.80213	119.542	0.000239478	-0.00523	0.00081984	-0.03772	-0.23696	0.05182	-0.000890678	-0.00359	0.00104
27Ala	8.24377	127.31	8.24326	127.315	8.23579	127.159	8.23579	127.159	-0.000513079	0.00455	0.000853813	-0.00747	-0.15518	0.02445	-0.000414255	0.04887	0.00734
28Glu	8.22346	120.507	8.22302	120.507	8.22188	120.471	8.22188	120.471	-0.000439571	-0.000598778	0.000448653	-0.00114	-0.0362	0.00555	-0.000175381	0.01818	0.00273
29Ala	8.11784	124.849	8.11755	124.854	8.11322	124.802	8.11322	124.802	-0.000283813	0.00483	0.000778661	-0.00433	-0.05135	0.00884	-0.000494636	0.00162	0.000550787
30Ala
31Gly	8.12843	107.683	8.1283	107.685	8.12486	107.567	8.12486	107.567	-0.000127456	0.002	0.000326526	-0.00344	-0.11771	0.01799	0.000288188	0.00552	0.00087707
32Lys	7.92782	120.618	7.92991	120.623	7.9335	120.484	7.9335	120.484	0.00209	0.00508	0.00223	0.0036	-0.13916	0.02118	0.000317714	0.00614	0.000974085
33Thr
34Lys	8.30495	123.807	8.30495	123.807	8.30218	123.746	8.30218	123.746	0	0	0	-0.00277	-0.06115	0.00958	-0.00082572	-0.01386	0.00224
35Glu	8.28888	122.056	8.29609	122.031	8.25087	124.389	8.25087	None	0.00721	-0.02465	0.0081	-0.04522	2.35717	0.35646	0.00135	None	None
36Gly	8.22877	109.962	8.22877	109.962	8.22877	109.962	8.22877	109.962	0	0	0	0	0	0	-0.00132	-0.11277	0.01697
37Val
38Leu	8.1089	125.866	8.10563	125.794	8.11481	125.877	8.11481	125.877	-0.00328	-0.07248	0.01136	0.00919	0.08338	0.01552	-0.00113	-0.01233	0.00217
39Tyr	8.10135	122.563	8.10132	122.498	8.09925	122.505	8.09925	122.505	-2.8261e-05	-0.06502	0.00975	-0.00207	0.00649	0.00229	0	0	0
40Val	7.89568	123.513	7.89537	123.466	7.90203	123.56	7.90203	123.56	-0.000307212	-0.04678	0.00702	0.00666	0.09396	0.01559	-0.000189477	-0.01698	0.00255
41Gly	7.84118	112.096	7.83789	112.045	7.81752	112.009	7.81752	112.009	-0.0033	-0.0503	0.00823	-0.02037	-0.03652	0.02109	-0.00194	-0.000479617	0.00194
42Ser	8.09557	115.553	8.1121	115.55	8.12286	115.53	8.12286	115.53	0.01653	-0.00221	0.01654	0.01077	-0.02049	0.0112	0.00147	0.01612	0.00283
44Thr	8.00767	115.566	7.94265	115.323	7.94778	115.342	7.94778	115.342	-0.06502	-0.24237	0.07449	0.00513	0.01846	0.00583	0	0	0
45Lys	8.25959	123.851	8.25959	123.851	8.2667	123.821	8.2667	123.821	0	0	0	0.00712	-0.02982	0.0084	0	0	0
46Glu	8.28377	122.221	8.22127	124.491	8.22448	124.468	8.22448	124.468	-0.06251	2.2701	0.3462	0.00321	-0.02378	0.0048	0	0	0
47Gly	8.25723	109.928	8.25655	109.876	8.25723	109.928	8.25723	109.928	-0.000677704	-0.05162	0.00777	0.000677704	0.05162	0.00777	-0.00843	-0.06984	0.01345
48Val	7.73934	119.894	7.73408	119.898	7.73934	119.894	7.73934	119.894	-0.00526	0.00385	0.00529	0.00526	-0.00385	0.00529	0	0	0
49Val	8.12169	125.145	8.13413	125.231	8.12169	125.145	8.12169	125.145	0.01244	0.08625	0.01795	-0.01244	-0.08625	0.01795	0	0	0
50His	8.42364	124.253	8.43388	124.35	8.43682	124.305	8.43682	124.305	0.01024	0.09663	0.01775	0.00294	-0.04467	0.00732	-0.00811	0.00339	0.00812
51Gly	8.246	110.537	8.246	110.537	8.246	110.537	8.246	110.537	0	0	0	0	0	0	0	0	0
52Val	7.88341	119.555	7.88697	119.523	7.8845	119.519	7.8845	119.519	0.00356	-0.03192	0.00597	-0.00247	-0.00457	0.00257	0.00324	-0.02131	0.00455
53Ala	8.32327	128.255	8.32491	128.253	8.32502	128.226	8.32502	128.226	0.00163	-0.00199	0.00166	0.000110439	-0.02683	0.00403	-0.00122	-0.05013	0.00762
54Thr	8.05825	114.975	8.05801	114.961	8.05653	114.929	8.05653	114.929	-0.000245186	-0.01379	0.00208	-0.00147	-0.03247	0.00509	-0.00694	-0.08977	0.01515
55Val	8.05282	122.964	8.05344	122.98	8.05066	122.87	8.05066	122.87	0.000615371	0.01614	0.0025	-0.00278	-0.11023	0.01677	0.000214445	0.01323	0.002
56Ala	8.25314	128.166	8.25314	128.166	8.24982	128.1	8.24982	128.1	0	0	0	-0.00332	-0.06625	0.01048	-0.000429466	-0.17714	0.02657
57Glu	8.20019	120.897	8.19741	120.888	8.19503	120.858	8.19503	120.858	-0.00278	-0.00914	0.0031	-0.00237	-0.02925	0.00499	-0.00756	-0.099	0.01667
58Lys	8.26587	122.883	8.26533	122.865	8.26209	122.817	8.26209	122.817	-0.000539088	-0.01795	0.00275	-0.00323	-0.04829	0.00793	0.04015	-0.14943	0.04598
59Thr	8.04454	116.073	8.04491	116.058	8.04123	116.003	8.04123	116.003	0.00036712	-0.01499	0.00228	-0.00368	-0.05493	0.00903	-0.07923	-0.10875	0.0809
60Lys	8.2189	123.688	8.21881	123.672	8.21378	123.635	8.21378	123.635	-9.06087e-05	-0.01566	0.00235	-0.00503	-0.03728	0.00752	0.1505	-0.23705	0.15464
62Gln	8.25431	121.726	8.24281	121.788	8.23947	121.74	8.23947	121.74	-0.0115	0.06198	0.01479	-0.00334	-0.04714	0.00782	0	0	0
63Val	8.10772	121.988	8.10963	121.976	8.10938	121.94	8.10938	121.94	0.00191	-0.01202	0.00262	-0.000245061	-0.03611	0.00542	0	0	0
64Thr	8.12903	118.165	8.12823	118.144	8.12626	118.103	8.12626	118.103	-0.00079429	-0.02043	0.00317	-0.00197	-0.04101	0.00646	0.00636	0.20201	0.03096
65Asn	8.34458	121.786	8.34424	121.782	8.34356	121.768	8.34356	121.768	-0.000347276	-0.00393	0.000684606	-0.000679897	-0.01449	0.00228	0.03307	0.06055	0.0343
66Val	8.06801	120.745	8.06741	120.739	8.06637	120.723	8.06637	120.723	-0.000596677	-0.00576	0.00105	-0.00104	-0.01651	0.00269	0.01523	0.05007	0.01698
67Gly	8.3811	112.594	8.38218	112.6	8.38336	112.598	8.38336	112.598	0.00107	0.00573	0.00138	0.00119	-0.00169	0.00121	0.00101	0.04098	0.00623
68Gly	8.04781	108.712	8.04821	108.712	8.04834	108.71	8.04834	108.71	0.000403067	-1.55047e-05	0.000403074	0.000127744	-0.00136	0.000240545	0.00419	0.01037	0.00447
69Ala	7.94658	123.942	7.94729	123.87	7.95102	123.707	7.95102	123.707	0.00070711	-0.07183	0.0108	0.00374	-0.16331	0.02478	0.000982639	-0.07337	0.01105
70Val	8.04539	120.551	8.04512	120.573	8.04546	120.527	8.04546	120.527	-0.000269387	0.02157	0.00325	0.000331111	-0.04595	0.0069	0.000877148	0.000273768	0.000878109
71Val	8.22725	125.553	8.22674	125.546	8.22593	125.523	8.22593	125.523	-0.000519381	-0.00724	0.0012	-0.000801413	-0.02316	0.00356	-0.00246	-0.01264	0.00311
72Thr	8.13949	118.758	8.13943	118.745	8.13782	118.716	8.13782	118.716	-6.01212e-05	-0.01259	0.00189	-0.00162	-0.02952	0.00471	-0.00058588	-0.00391	0.00082871
73Gly	8.26314	111.301	8.26374	111.303	8.26419	111.291	8.26419	111.291	0.000595927	0.00126	0.000625329	0.000455085	-0.01159	0.0018	-0.00127	-0.00581	0.00154
74Val	7.90167	119.51	7.89984	119.501	7.90296	119.481	7.90296	119.481	-0.00183	-0.00911	0.00228	0.00311	-0.02044	0.00437	0.000761186	-0.01827	0.00284
75Thr	8.12993	119.127	8.12905	119.104	8.12743	119.059	8.12743	119.059	-0.000879396	-0.02329	0.0036	-0.00162	-0.04487	0.00692	-0.00241	-0.03037	0.00516
76Ala	8.20228	127.449	8.20077	127.434	8.19895	127.404	8.19895	127.404	-0.00151	-0.01526	0.00274	-0.00182	-0.02938	0.00477	-0.00166	-0.01695	0.00304
77Val	7.97868	120.177	7.97694	120.161	7.97443	120.125	7.97443	120.125	-0.00174	-0.01652	0.00303	-0.00251	-0.0359	0.00594	-0.0033	-0.02813	0.00536
78Ala	8.23785	128.204	8.23785	128.204	8.23764	128.181	8.23764	128.181	0	0	0	-0.000210348	-0.02296	0.00345	-0.000960893	-0.02747	0.00423
79Gln	8.22487	120.349	8.22265	120.322	8.22063	120.307	8.22063	120.307	-0.00222	-0.02619	0.00451	-0.00201	-0.0154	0.00306	-0.00369	-0.02878	0.00568
80Lys	8.26675	123.315	8.26094	123.315	8.26098	123.286	8.26098	123.286	-0.00581	-9.90109e-06	0.00581	4.24312e-05	-0.02846	0.00427	-0.00168	-0.02896	0.00466
81Thr	8.12064	117.021	8.11978	116.999	8.11755	116.964	8.11755	116.964	-0.000856214	-0.02215	0.00343	-0.00224	-0.03455	0.00564	-0.00387	-0.04365	0.00761
82Val	8.13677	123.121	8.13573	123.107	8.13362	123.086	8.13362	123.086	-0.00104	-0.01415	0.00237	-0.00211	-0.02092	0.00378	0	0	0
83Glu	8.39977	125.367	8.39913	125.35	8.39857	125.32	8.39857	125.32	-0.000640596	-0.01705	0.00264	-0.00056754	-0.0304	0.00459	-0.00169	-0.02669	0.00435
84Gly	8.34723	110.679	8.34542	110.681	8.34497	110.667	8.34497	110.667	-0.00181	0.00215	0.00184	-0.000449911	-0.01414	0.00217	-0.00158	-0.000718403	0.00158
85Ala	8.08085	123.845	8.08006	123.85	8.07984	123.843	8.07984	123.843	-0.000794537	0.00425	0.00102	-0.000219094	-0.0069	0.00106	-0.00166	-0.00152	0.00168
86Gly	8.32016	108.108	8.32022	108.111	8.3211	108.1	8.3211	108.1	6.97363e-05	0.00298	0.000452508	0.000879133	-0.01086	0.00185	-0.000450873	-0.00142	0.00049879
87Ser	7.96441	115.626	7.9644	115.626	7.96364	115.623	7.96364	115.623	-1.04611e-05	-0.000917134	0.000137967	-0.00075582	-0.00206	0.000816816	-0.000915974	-0.00593	0.00128
88Ile	8.01088	122.763	8.01088	122.763	8.01585	122.745	8.01585	122.745	0	0	0	0.00497	-0.01796	0.00565	-0.00153	-0.00817	0.00196
89Ala	8.17413	128.091	8.17341	128.071	8.17279	128.046	8.17279	128.046	-0.000724854	-0.02031	0.00313	-0.000611724	-0.02458	0.00374	-0.00184	-0.01851	0.00333
90Ala	8.03936	123.326	8.03757	123.312	8.03594	123.293	8.03594	123.293	-0.00179	-0.01334	0.00269	-0.00163	-0.01962	0.00337	-0.00228	-0.01342	0.00304
91Ala	8.11534	123.412	8.11358	123.401	8.11259	123.379	8.11259	123.379	-0.00176	-0.01031	0.00234	-0.000992307	-0.02178	0.00341	-0.00156	-0.01569	0.00282
92Thr	7.92371	112.679	7.92198	112.658	7.92014	112.63	7.92014	112.63	-0.00174	-0.02155	0.00367	-0.00184	-0.0278	0.00456	-0.00321	-0.02368	0.00479
93Gly	8.12714	110.626	8.12716	110.624	8.12746	110.615	8.12746	110.615	1.55992e-05	-0.00232	0.000348448	0.000300509	-0.00855	0.00132	-0.00118	-0.00399	0.00133
94Phe	7.90377	120.253	7.90377	120.253	7.90393	120.237	7.90393	120.237	0	0	0	0.000153216	-0.01549	0.00233	-0.000867401	-0.000678122	0.000873345
95Val	7.87589	123.906	7.87644	123.891	7.87757	123.863	7.87757	123.863	0.00055341	-0.01537	0.00237	0.00113	-0.02798	0.00435	-0.000487286	-0.01879	0.00286
96Lys	8.22046	126.464	8.2206	126.455	8.22104	126.441	8.22104	126.441	0.000139701	-0.00848	0.00128	0.000446426	-0.01496	0.00229	-0.000549566	-0.00825	0.00135
97Lys	8.30482	123.807	8.30482	123.807	8.30226	123.746	8.30226	123.746	0	0	0	-0.00256	-0.0615	0.00957	-0.00124	-0.0159	0.00269
98Asp	8.22524	121.202	8.22444	121.179	8.22586	121.168	8.22586	121.168	-0.000800171	-0.0237	0.00364	0.00142	-0.01032	0.0021	-0.00099729	-0.01777	0.00285
99Gln	8.16535	120.146	8.16535	120.146	8.16535	120.146	8.16535	120.146	0	0	0	0	0	0	0	0	0
100Leu	8.12117	122.808	8.11915	122.789	8.11992	122.747	8.11992	122.747	-0.00203	-0.01885	0.00348	0.000773662	-0.04221	0.00638	-0.00195	-0.00922	0.00239
101Gly	8.29951	109.722	8.29935	109.719	8.29989	109.71	8.29989	109.71	-0.000167913	-0.00293	0.000470964	0.00053944	-0.00847	0.00138	-0.000958148	-0.00447	0.00117
102Lys	8.03222	120.651	8.03271	120.655	8.03147	120.656	8.03147	120.656	0.000483115	0.00462	0.000844672	-0.00124	0.000868682	0.00125	-0.00115	-0.000421734	0.00115
103Asn	8.4438	119.913	8.44375	119.903	8.44428	119.894	8.44428	119.894	-4.71085e-05	-0.01032	0.00155	0.00052266	-0.00884	0.00142	-0.000744577	-0.00781	0.00139
104Glu	8.29457	121.305	8.29409	121.303	8.29402	121.294	8.29402	121.294	-0.000483942	-0.00192	0.000562855	-7.25464e-05	-0.00988	0.00148	-0.000736633	-0.0067	0.00125
105Glu	8.28484	121.803	8.28453	121.806	8.28478	121.824	8.28478	121.824	-0.00030682	0.00339	0.000594472	0.000248019	0.01783	0.00269	-0.00105	-0.01544	0.00254
106Gly	8.25405	110.171	8.25384	110.178	8.25372	110.161	8.25372	110.161	-0.000209489	0.00721	0.0011	-0.000118957	-0.01648	0.00248	-0.000454314	0.00226	0.000566784
107Ala	7.93655	124.855	7.93481	124.849	7.93535	124.84	7.93535	124.84	-0.00173	-0.00587	0.00194	0.00053674	-0.00958	0.00153	-0.00169	-0.00325	0.00176
109Gln	8.41598	121.191	8.41545	121.185	8.41568	121.173	8.41568	121.173	-0.00052786	-0.00612	0.00106	0.000227352	-0.01198	0.00181	-0.000827016	-0.00323	0.000958757
110Glu	8.35336	122.572	8.35249	122.554	8.35246	122.533	8.35246	122.533	-0.000865773	-0.01843	0.0029	-3.03228e-05	-0.0206	0.00309	-0.000758423	-0.00882	0.00152
111Gly	8.30734	110.234	8.3066	110.211	8.30131	110.284	8.30131	110.284	-0.000741775	-0.02302	0.00353	-0.00529	0.07295	0.01215	-0.00105	-0.00293	0.00114
112Ile	7.82013	120.142	7.82579	120.093	7.8248	120.072	7.8248	120.072	0.00565	-0.04873	0.00924	-0.000988583	-0.0213	0.00334	-0.00212	-0.00735	0.00239
113Leu	8.23851	127.131	8.23662	127.103	8.23453	127.089	8.23453	127.089	-0.00189	-0.02859	0.00469	-0.00209	-0.01321	0.00288	-0.000852032	-0.02781	0.00426
114Glu	8.26172	122.169	8.25762	122.181	8.25565	122.188	8.25565	122.188	-0.0041	0.01188	0.00447	-0.00198	0.00656	0.00221	-0.000907402	0.00407	0.00109
115Asp	8.18336	121.433	8.18239	121.406	8.18161	121.381	8.18161	121.381	-0.000972519	-0.02669	0.00412	-0.000773106	-0.02577	0.00394	0	0	0
116Met	8.08745	122.009	8.08777	121.987	8.08196	121.961	8.08196	121.961	0.000321842	-0.0214	0.00323	-0.00581	-0.02636	0.00703	-0.00455	-0.01376	0.005
118Val	8.13684	120.903	8.13501	120.883	8.13049	120.837	8.13049	120.837	-0.00182	-0.02001	0.00351	-0.00452	-0.04584	0.00823	-0.00211	-0.01389	0.00297
119Asp	8.35891	126.086	8.35606	126.057	8.35267	126.002	8.35267	126.002	-0.00285	-0.02914	0.00522	-0.00339	-0.05533	0.00897	-0.00174	-0.02095	0.00359
121Asp	8.19418	119.258	8.19267	119.214	8.19148	119.154	8.19148	119.154	-0.00151	-0.04353	0.0067	-0.00118	-0.06007	0.00909	-0.00185	-0.02559	0.00426
122Asn	7.92923	119.087	7.92343	119.061	7.9159	119.014	7.9159	119.014	-0.0058	-0.02622	0.00701	-0.00753	-0.04739	0.01035	-0.00581	-0.02401	0.00684
123Glu	8.19413	121.735	8.1919	121.712	8.18823	121.662	8.18823	121.662	-0.00223	-0.02324	0.00414	-0.00367	-0.04946	0.00828	-0.0024	-0.01297	0.00309
124Ala	8.04727	124.44	8.04602	124.392	8.04163	124.305	8.04163	124.305	-0.00124	-0.04856	0.00739	-0.0044	-0.08653	0.0137	-0.00204	-0.03263	0.0053
125Tyr	7.85983	120.089	7.85498	120.038	7.84336	119.867	7.84336	119.867	-0.00485	-0.05037	0.00898	-0.01162	-0.171	0.02816	-0.00129	-0.00774	0.00174
126Glu	7.98038	123.66	7.97941	123.66	7.978	123.652	7.978	123.652	-0.000977577	0.000187018	0.000977979	-0.00141	-0.0086	0.00191	0.00323	0.00541	0.00333
127Met	8.25026	123.925	8.24793	123.92	8.24669	123.844	8.24669	123.844	-0.00232	-0.0053	0.00245	-0.00125	-0.07561	0.01141	-0.000360929	-0.02402	0.00362
129Ser	8.32205	116.804	8.31814	116.767	8.30914	116.695	8.30914	116.695	-0.00392	-0.03668	0.00675	-0.009	-0.07166	0.01402	-0.0023	-0.01769	0.00351
130Glu	8.40477	123.187	8.40309	123.157	8.40155	123.101	8.40155	123.101	-0.00168	-0.02955	0.00474	-0.00154	-0.05605	0.00855	-0.000680783	-0.01341	0.00212
132Gly	8.25683	110.016	8.25683	110.016	8.25683	110.016	8.25683	110.016	0	0	0	0	0	0	0	0	0
133Tyr	7.88873	120.256	7.88873	120.256	7.87784	120.16	7.87784	120.16	0	0	0	-0.01089	-0.09655	0.01812	0.000713883	-0.01457	0.0023
134Gln	8.03001	122.786	8.03001	122.786	8.03954	122.639	8.03954	122.639	0	0	0	0.00953	-0.14724	0.02405	0	0	0
135Asp	8.0492	121.666	8.05064	121.648	8.05451	121.602	8.05451	121.602	0.00144	-0.01815	0.00308	0.00387	-0.04541	0.00783	-0.00142	-0.01711	0.00294
136Tyr	7.86271	120.475	7.86149	120.455	7.8608	120.404	7.8608	120.404	-0.00122	-0.01976	0.00321	-0.000687088	-0.05099	0.00768	0.000127244	-0.02907	0.00436
137Glu	8.0754	125.407	8.07572	125.367	8.07614	125.281	8.07614	125.281	0.000312365	-0.04034	0.00606	0.000428737	-0.08612	0.01292	-0.000869827	-0.02438	0.00376
139Glu	8.34251	121.552	8.34229	121.54	8.34202	121.514	8.34202	121.514	-0.000222251	-0.01254	0.00189	-0.000262029	-0.02594	0.0039	-0.000895724	-0.00306	0.00101
140Ala	7.83041	130.911	7.82943	130.894	7.82794	130.859	7.82794	130.859	-0.00097646	-0.01672	0.00269	-0.00149	-0.03495	0.00545	-0.00203	-0.01549	0.00309

## Sheet: All mutants SDS
	WT		1K		2K		3K		WT to 1K			1K to 2K			2K to 3K
Residue(s)	Shift H	Shift N	Shift H	Shift N	Shift H	Shift N	Shift H	Shift N	Δ H (ppm)	Δ N (ppm)	Shift Dist	Δ H (ppm)	Δ N (ppm)	Shift Dist	Δ H (ppm)	Δ N (ppm)	Shift Dist
2Asp									0	0	0		0	0	0	0	0
3Val									0	0	0		0	0	0	0	0
4Phe	7.44644	118.787	7.54416	118.687	7.54687	118.748	7.54687	118.748	0	0	0	0.00271	0.06042	0.00946	0	0	0
5Met									0	0	0	0	0	0	-0.01157	0.38857	0.05942
6Lys	8.18054	120.372	8.17926	120.364	8.17987	120.362	8.17895	120.376	-0.00128	-0.00798	0.00175	0.000606422	-0.00109	0.000628135	-0.00091637	0.01378	0.00226
7Gly	8.29085	107.749	8.30838	107.838	8.30838	107.838	8.3062	107.854	0.01752	0.08914	0.02204	0	0	0	-0.00218	0.01598	0.00324
8Leu									0	0	0	0	0	0	0	0	0
9Ser	8.08603	113.45	8.08763	113.458	8.08845	113.46	8.08863	113.479	0.0016	0.00833	0.00203	0.00082427	0.00212	0.00088363	0.000181739	0.01937	0.00291
10Lys	7.86359	121.208	7.86475	121.26	7.86954	121.208	7.87124	121.168	0.00115	0.05218	0.00791	0.0048	-0.05218	0.00918	0.0017	-0.03982	0.00621
11Ala									0	0	0	0	0	0	0	0	0
12Lys	8.26624	117.23	8.27445	117.215	8.26612	117.17	8.27496	117.231	0.00821	-0.01508	0.00852	-0.00833	-0.04432	0.01066	0.00884	0.06089	0.01271
13Glu	7.97508	116.782	7.97879	116.809	7.97879	116.809	7.96952	116.757	0.00371	0.02722	0.00552	0	0	0	-0.00927	-0.05204	0.01211
14Gly	8.19684	108.146	8.18963	108.17	8.18963	108.17	8.18963	108.17	-0.00721	0.02406	0.00806	0	0	0	0	0	0
15Val	8.35637	122.242	8.35605	122.244	8.35605	122.244	8.35605	122.244	-0.000323084	0.00189	0.00042974	0	0	0	0	0	0
16Val	7.96891	119.796	7.96912	119.792	7.96912	119.792	7.96912	119.792	0.000207952	-0.00321	0.000524819	0	0	0	0	0	0
17Ala	7.9392	121.603	7.93709	121.499	7.93234	121.594	7.97866	121.696	-0.00211	-0.10429	0.01578	-0.00475	0.09503	0.01503	0.04632	0.10202	0.04878
18Ala	8.15824	121.286	8.16789	121.159	8.16789	121.159	8.18101	121.156	0.00965	-0.12752	0.02142	0	0	0	0.01312	-0.00223	0.01313
19Ala	8.54003	122.438	8.59585	122.696	8.601	122.029	8.62294	122.843	0.05582	0.25795	0.06792	0.00515	-0.6675	0.10026	0.02194	0.81441	0.12412
20Glu	8.15017	117.962	8.1894	117.973	8.18744	117.976	8.27277	118.038	0.03923	0.01182	0.03927	-0.00197	0.00241	0.002	0.08533	0.0623	0.08584
21Lys	7.87357	118.239	7.90215	118.446	7.90215	118.446	7.88641	118.677	0.02858	0.20723	0.04222	0	0	0	-0.01573	0.23155	0.03813
22Thr	8.05289	115.323	8.07156	115.119	8.05427	115.317	8.08551	114.954	0.01867	-0.20471	0.03594	-0.01728	0.19805	0.03437	0.03123	-0.36303	0.06278
23Lys	8.36693	120.886	8.38968	121.069	8.33322	120.725	8.39999	121.023	0.02275	0.18301	0.03565	-0.05645	-0.34359	0.07644	0.06677	0.29792	0.08034
24Gln	7.97862	117.119	7.96498	117.273	7.9709	117.271	7.99178	117.321	-0.01363	0.15437	0.02687	0.00592	-0.00217	0.00593	0.02088	0.05012	0.02219
25Gly	8.23842	108.372	8.24509	108.527	8.24509	108.527	8.21339	108.625	0.00667	0.15506	0.0242	0	0	0	-0.0317	0.09775	0.03493
26Val									0	0	0	0.00298	0.07193	0.01119	-0.02802	-0.22415	0.04377
27Ala	8.12001	122.342	8.11644	122.329	8.11861	122.382	8.11873	122.359	-0.00357	-0.01325	0.00409	0.00217	0.05258	0.00818	0.00011762	-0.02284	0.00343
28Glu	8.1079	117.801	8.0977	117.801	8.0977	117.801	8.09913	117.749	-0.0102	0	0.0102	0	0	0	0.00143	-0.05237	0.00798
29Ala	7.98853	122.844	7.99472	122.782	7.994	122.895	7.99119	122.849	0.00619	-0.06204	0.01117	-0.000717773	0.11323	0.017	-0.00281	-0.0458	0.00742
30Ala	8.54271	120.891	8.54638	120.785	8.54628	120.833	8.54628	120.833	0.00368	-0.10634	0.01637	-0.000102856	0.04836	0.00725	0	0	0
31Gly	8.21549	106.152	8.18442	106.23	8.21344	106.142	8.16641	106.175	-0.03107	0.07842	0.03322	0.02902	-0.08861	0.03192	-0.04703	0.03389	0.0473
32Lys									0	0	0	0	0	0	0	0	0
33Thr	7.9528	113.855	7.93391	113.759	7.92746	113.61	8.00585	113.809	-0.0189	-0.09684	0.02383	-0.00645	-0.14904	0.02327	0.07839	0.19971	0.08392
34Lys	8.03936	121.458	8.04029	121.454	8.04245	121.479	8.04393	121.488	0.000929352	-0.00391	0.0011	0.00216	0.02535	0.00438	0.00148	0.00878	0.00198
35Glu	8.12058	118.394	8.13921	118.131	8.14799	117.981	8.14379	118.119	0.01863	-0.2622	0.04352	0.00878	-0.14995	0.02414	-0.0042	0.13753	0.02105
36Gly	8.23694	108.372	8.23716	108.163	8.23731	108.13	8.24421	108.081	0.000215744	-0.2089	0.03134	0.000151948	-0.03331	0.005	0.00691	-0.04879	0.01006
37Val	7.8268	119.503	7.82102	119.498	7.82942	119.515	7.82118	119.512	-0.00578	-0.00416	0.00582	0.0084	0.01647	0.00875	-0.00823	-0.00284	0.00824
38Leu									0	0	0	0	0	0	-0.01081	0.44506	0.06763
39Tyr	8.12489	120.027	8.09981	119.964	8.09532	120.182	8.06304	120.061	-0.02508	-0.06271	0.02679	-0.00449	0.21741	0.03292	-0.03229	-0.12074	0.03702
40Val	8.05286	120.179	8.04898	120.098	8.04898	120.098	8.06739	119.85	-0.00387	-0.08181	0.01287	0	0	0	0.01841	-0.2475	0.04144
41Gly	7.85194	109.946	7.86688	109.637	7.85996	109.68	7.85469	109.747	0.01495	-0.3092	0.04873	-0.00693	0.04329	0.0095	-0.00526	0.06701	0.01135
42Ser	8.21229	115.675	8.14358	115.523	8.12438	115.514	8.11011	115.374	-0.06871	-0.15198	0.0724	-0.01919	-0.00909	0.01924	-0.01427	-0.13944	0.02532
43Lys	7.86311	121.203	7.91582	121.398	7.92971	121.43	7.94888	121.7	0.05271	0.19545	0.06032	0.01389	0.03137	0.01467	0.01918	0.27019	0.04484
44Thr	7.87016	111.8	7.90982	112.392	7.87176	111.821	7.97238	112.133	0.03966	0.59167	0.09721	-0.03806	-0.57059	0.09367	0.10062	0.31199	0.11097
45Lys	8.30313	121.497	8.30536	121.497	8.30536	121.497	8.29739	121.689	0.00223	0.000737178	0.00223	0	0	0	-0.00797	0.19133	0.02979
46Glu	8.39274	117.368	8.40124	117.391	8.39102	117.364	8.3829	117.436	0.0085	0.02312	0.00918	-0.01022	-0.02782	0.01104	-0.00812	0.07283	0.01361
47Gly	8.32619	107.902	8.34197	107.73	8.32757	107.938	8.30585	107.867	0.01578	-0.17239	0.03029	-0.0144	0.20822	0.03439	-0.02172	-0.07151	0.02422
48Val									0	0	0	0	0	0	0.00349	0.00266	0.00351
49Val	8.18443	119.081	8.18666	119.086	8.18649	119.115	8.18712	119.11	0.00223	0.0044	0.00233	-0.000173879	0.02899	0.00435	0.000629036	-0.0043	0.000901158
50His	8.02541	117.477	7.99505	117.378	7.99505	117.378	8.02084	117.489	-0.03036	-0.09919	0.03381	0	0	0	0.02579	0.11077	0.03068
51Gly	8.33919	109.698	8.33822	109.667	8.33909	109.687	8.33879	109.707	-0.000974308	-0.03123	0.00478	0.000872262	0.01996	0.00312	-0.000296992	0.01994	0.00301
52Val									0	0	0	0	0	0	-0.01905	-0.07484	0.02211
53Ala	8.23272	121.236	8.26035	121.183	8.23038	121.267	8.23038	121.267	0.02763	-0.05345	0.02877	-0.02997	0.08467	0.03255	0	0	0
54Thr	8.00235	114.14	8.00849	114.019	8.00849	114.019	7.97991	114.325	0.00614	-0.12137	0.01921	0	0	0	-0.02858	0.30655	0.05414
55Val	7.8257	121.51	7.82459	121.536	7.82681	121.516	7.82457	121.564	-0.00111	0.02592	0.00404	0.00221	-0.02047	0.00378	-0.00223	0.04824	0.00757
56Ala	8.67653	124.472	8.69632	124.809	8.66797	124.796	8.80597	124.995	0.01979	0.33624	0.05418	-0.02835	-0.01293	0.02842	0.138	0.19872	0.14118
57Glu	8.09404	117.573	8.0948	117.593	8.02426	117.468	8.01611	117.85	0.000758799	0.01982	0.00307	-0.07054	-0.12512	0.07299	-0.00814	0.3819	0.05786
58Lys	7.98164	118.749	7.98653	118.735	7.98287	118.732	7.99325	118.783	0.00489	-0.01482	0.00537	-0.00367	-0.0031	0.0037	0.01039	0.05184	0.01297
59Thr	8.15934	114.206	8.16453	114.616	8.16453	114.616	8.22553	114.917	0.00519	0.40922	0.0616	0	0	0	0.061	0.30108	0.0759
60Lys	8.15446	120.964	8.15027	121.081	8.15027	121.081	8.11895	121.517	-0.00419	0.11746	0.01811	0	0	0	-0.03132	0.43503	0.07238
61Glu	7.98627	118.05	7.98524	117.979	7.99275	118.042	7.99275	118.042	-0.00103	-0.07103	0.0107	0.00751	0.0633	0.01211	0	0	0
62Gln	7.91823	117.546	7.90918	117.54	7.90918	117.54	7.91202	117.591	-0.00905	-0.00612	0.0091	0	0	0	0.00284	0.05099	0.00816
63Val	8.2424	117.956	8.2592	118.003	8.24379	117.963	8.24605	117.959	0.01681	0.047	0.01822	-0.01541	-0.03977	0.01653	0.00226	-0.00445	0.00236
64Thr	7.94703	113.142	7.98961	113.372	7.99514	113.374	7.98253	113.259	0.04259	0.23041	0.05485	0.00552	0.00136	0.00553	-0.01261	-0.11497	0.02136
65Asn									0	0	0	0	0	0	0	0	0
66Val	8.06246	118.043	8.05721	118.022	8.12343	118.209	8.14301	118.369	-0.00525	-0.02138	0.00615	0.06622	0.18701	0.07192	0.01958	0.15989	0.03096
67Gly	8.39262	108.863	8.39252	108.893	8.40175	108.886	8.39737	108.874	-0.000101625	0.03026	0.00454	0.00923	-0.00675	0.00929	-0.00438	-0.01222	0.00474
68Gly	8.19535	108.176	8.18966	108.174	8.18966	108.174	8.18966	108.174	-0.0057	-0.00219	0.00571	0	0	0	0	0	0
69Ala	8.05317	124.623	8.0464	124.579	8.04248	124.603	8.03322	124.632	-0.00677	-0.04399	0.00945	-0.00392	0.02416	0.00534	-0.00927	0.0286	0.01021
70Val	8.11517	118.106	8.10042	118.089	8.10042	118.089	8.10042	118.089	-0.01475	-0.0174	0.01498	0	0	0	0	0	0
71Val	8.04022	118.617	8.04884	118.368	8.05458	118.378	8.05619	118.198	0.00862	-0.24853	0.03826	0.00574	0.00973	0.00593	0.00161	-0.17967	0.027
72Thr	8.26294	117.127	8.23644	116.907	8.24554	116.964	8.24347	116.98	-0.0265	-0.22022	0.04235	0.0091	0.05731	0.01252	-0.00208	0.01555	0.00312
73Gly	8.3424	110.291	8.31416	110.319	8.3152	110.339	8.31665	110.353	-0.02823	0.02825	0.02855	0.00103	0.01959	0.00311	0.00145	0.01448	0.00261
74Val	8.66991	120.322	8.65111	120.361	8.65508	120.368	8.66463	120.398	-0.0188	0.03845	0.01966	0.00396	0.00792	0.00414	0.00955	0.02917	0.0105
75Thr	8.15895	113.945	8.16038	113.942	8.16213	113.975	8.16213	113.975	0.00144	-0.00346	0.00153	0.00175	0.03315	0.00527	0	0	0
76Ala	7.85948	123.668	7.85015	123.641	7.85475	123.672	7.85089	123.673	-0.00933	-0.02732	0.01019	0.0046	0.03113	0.00656	-0.00386	0.00147	0.00387
77Val	7.91669	117.735	7.90734	117.739	7.90734	117.739	7.96634	118.035	-0.00935	0.00458	0.00938	0	0	0	0.059	0.29562	0.07381
78Ala	8.58265	124.193	8.58157	124.253	8.58465	124.268	8.58575	124.273	-0.00108	0.06002	0.00907	0.00309	0.01538	0.00385	0.0011	0.00423	0.00127
79Gln	8.2115	115.686	8.21499	115.726	8.22105	115.744	8.21104	115.723	0.00349	0.03955	0.00688	0.00606	0.0178	0.00662	-0.01001	-0.02112	0.0105
80Lys	7.90703	118.352	7.90292	118.389	7.90292	118.389	7.90292	118.389	-0.00411	0.03742	0.00696	0	0	0	0	0	0
81Thr	8.06665	114.584	8.06581	114.624	8.06581	114.624	8.07149	114.762	-0.000831237	0.0399	0.00604	0	0	0	0.00567	0.13814	0.02148
82Val									0	0	0	0.00332	-0.0109	0.0037	0	0	0
83Glu	8.10733	120.936	8.10008	120.916	8.10393	120.831	8.10019	120.929	-0.00726	-0.0203	0.00787	0.00385	-0.08532	0.01337	-0.00373	0.09839	0.01522
84Gly	8.19653	108.166	8.19013	108.174	8.19013	108.174	8.19013	108.174	-0.00641	0.00723	0.0065	0	0	0	0	0	0
85Ala									0	0	0	0	0	0	0	0	0
86Gly	8.38564	106.417	8.38353	106.386	8.38261	106.357	8.38483	106.407	-0.00211	-0.03123	0.00514	-0.000922279	-0.02902	0.00445	0.00222	0.05004	0.00783
87Ser	8.03184	115.996	8.03152	116.001	8.03351	116.047	8.02826	115.993	-0.000326733	0.00529	0.000858267	0.00199	0.04665	0.00728	-0.00525	-0.05406	0.00966
88Ile	8.02963	122.752	8.03693	122.683	8.03218	122.76	8.00583	122.727	0.0073	-0.06945	0.01272	-0.00475	0.07727	0.01253	-0.02635	-0.03321	0.02682
89Ala	8.34264	123.557	8.34235	123.558	8.34159	123.551	8.34253	123.574	-0.000294829	0.000614487	0.000308901	-0.000759648	-0.00678	0.00127	0.000941924	0.02314	0.0036
90Ala	7.96991	119.571	7.96848	119.578	7.96848	119.578	7.96848	119.578	-0.00143	0.00688	0.00177	0	0	0	0	0	0
91Ala	7.94666	120.115	7.94613	120.15	7.94588	120.114	7.94354	120.153	-0.000531637	0.03585	0.0054	-0.000252077	-0.03618	0.00543	-0.00234	0.03853	0.00624
92Thr	7.85424	107.965	7.8519	107.948	7.85291	107.951	7.85234	107.971	-0.00234	-0.01692	0.00345	0.00101	0.0029	0.0011	-0.000573012	0.01951	0.00298
93Gly	7.99509	108.946	7.99374	108.941	7.99295	108.954	7.99472	108.981	-0.00136	-0.0048	0.00154	-0.000788113	0.01332	0.00215	0.00177	0.0268	0.00439
94Phe	7.86008	119.638	7.86175	119.643	7.8645	119.651	7.86127	119.66	0.00167	0.00495	0.00182	0.00275	0.00814	0.00301	-0.00324	0.0089	0.0035
95Val	7.54421	118.681	7.54421	118.681	7.54595	118.739	7.54595	118.739	0	0	0	0.00174	0.05789	0.00886	0	0	0
96Lys	8.12989	123.305	8.13039	123.345	8.12889	123.294	8.13066	123.353	0.000500961	0.04047	0.00609	-0.0015	-0.05117	0.00782	0.00177	0.0593	0.00907
97Lys	8.099	121.696	8.099	121.696	8.099	121.696	8.099	121.696	0	0	0	0	0	0	0	0	0
98Asp	8.29068	119.597	8.29019	119.595	8.29134	119.619	8.29016	119.6	-0.000492058	-0.00168	0.000552546	0.00115	0.02361	0.00372	-0.00117	-0.0186	0.00303
99Gln	8.12895	119.023	8.12847	119.022	8.12757	119.012	8.12869	119.036	-0.000482892	-0.000538625	0.000489605	-0.00089517	-0.01007	0.00176	0.00112	0.02394	0.00376
100Leu	8.07143	121.52	8.07165	121.499	8.07679	121.554	8.06578	121.515	0.000217063	-0.02182	0.00328	0.00514	0.05494	0.00972	-0.01101	-0.03877	0.01245
101Gly	8.31479	109.137	8.3151	109.175	8.31714	109.145	8.31532	109.161	0.00030983	0.03777	0.00567	0.00204	-0.03028	0.00498	-0.00182	0.0167	0.00309
102Lys	8.05395	120.448	8.05395	120.448	8.05395	120.448	8.05395	120.448	0	0	0	0	0	0	0	0	0
103Asn	8.47801	119.923	8.47775	119.924	8.47904	119.927	8.47773	119.941	-0.000260129	0.00112	0.000309949	0.00129	0.00352	0.0014	-0.00132	0.01327	0.00239
104Glu	8.41658	121.853	8.41626	121.857	8.41617	121.845	8.41624	121.865	-0.000318227	0.00384	0.0006584	-9.39844e-05	-0.0118	0.00177	6.93105e-05	0.02022	0.00303
105Glu	8.44945	122.384	8.44963	122.389	8.44963	122.389	8.44963	122.389	0.000181251	0.00524	0.000806455	0	0	0	0	0	0
106Gly	8.37656	110.095	8.37656	110.095	8.37656	110.095	8.37656	110.095	0	0	0	0	0	0	0	0	0
107Ala	8.12504	125.03	8.12523	125.026	8.12394	125.026	8.12537	125.046	0.000196431	-0.00343	0.000550496	-0.00129	-0.000587841	0.0013	0.00143	0.02067	0.00341
109Gln	8.50299	121.015	8.50286	121.009	8.5027	121.012	8.50323	121.04	-0.000133043	-0.00554	0.000841783	-0.000161957	0.00304	0.000484586	0.000538629	0.02743	0.00415
110Glu	8.45094	122.609	8.45107	122.605	8.45107	122.605	8.45107	122.605	0.000124414	-0.0039	0.000597918	0	0	0	0	0	0
111Gly	8.37582	110.077	8.37582	110.077	8.37582	110.077	8.37582	110.077	0	0	0	0	0	0	0	0	0
112Ile	7.98405	120.163	7.985	120.176	7.98947	120.233	7.98947	120.233	0.000948945	0.01335	0.00222	0.00447	0.05687	0.00963	0	0	0
113Leu	8.32133	126.787	8.32158	126.787	8.32083	126.775	8.32177	126.809	0.000246387	-8.56341e-06	0.000246391	-0.0007483	-0.012	0.00195	0.000939188	0.03459	0.00527
114Glu	8.35641	122.25	8.35609	122.246	8.35609	122.246	8.35609	122.246	-0.000322725	-0.00369	0.000640491	0	0	0	0	0	0
115Asp	8.19775	121.788	8.19816	121.795	8.19692	121.779	8.19801	121.833	0.000408244	0.00682	0.0011	-0.00124	-0.01608	0.00271	0.00109	0.05435	0.00823
116Met	8.24486	121.91	8.24486	121.91	8.23762	121.951	8.23762	121.951	0	0	0	-0.00723	0.04144	0.00954	0	0	0
118Val	8.30519	121.49	8.30519	121.49	8.30519	121.49	8.30519	121.49	0	0	0	0	0	0	0	0	0
119Asp	8.40314	125.575	8.40323	125.575	8.40271	125.564	8.40343	125.595	9.04343e-05	-0.000423176	0.000110488	-0.000521735	-0.01067	0.00168	0.000718872	0.03127	0.00475
121Asp	8.34868	119.492	8.34852	119.49	8.34867	119.484	8.34876	119.508	-0.000165572	-0.00209	0.000355043	0.000157055	-0.00566	0.000863572	8.40796e-05	0.02394	0.00359
122Asn	8.02606	118.82	8.02577	118.819	8.02094	118.901	8.0153	118.878	-0.000297355	-0.00159	0.000380801	-0.00483	0.08209	0.01323	-0.00563	-0.023	0.00661
123Glu	8.32978	121.552	8.32809	121.552	8.32898	121.545	8.32934	121.584	-0.00169	0.000454136	0.00169	0.000888874	-0.00697	0.00137	0.0003597	0.03869	0.00582
124Ala	8.15351	124.418	8.15334	124.419	8.15361	124.411	8.15367	124.438	-0.000163663	0.000436179	0.000176256	0.000261522	-0.00811	0.00124	6.74589e-05	0.02676	0.00401
125Tyr	8.014	120.19	8.014	120.19	8.014	120.19	8.014	120.19	0	0	0	0	0	0	0	0	0
126Glu	8.26517	123.652	8.26829	123.654	8.27383	123.676	8.26708	123.682	0.00312	0.00279	0.00315	0.00554	0.0214	0.0064	-0.00675	0.00612	0.00681
127Met	8.39162	123.574	8.39033	123.615	8.39033	123.615	8.38984	123.62	-0.00129	0.04116	0.00631	0	0	0	-0.000490963	0.00501	0.000897271
129Ser	8.39864	116.532	8.3983	116.526	8.39803	116.524	8.39806	116.549	-0.000339355	-0.00606	0.000970092	-0.00027497	-0.00203	0.000410557	3.62367e-05	0.02455	0.00368
130Glu	8.50757	123.104	8.50712	123.101	8.50707	123.097	8.50701	123.115	-0.000447656	-0.00231	0.000566065	-4.60088e-05	-0.00411	0.000618186	-6.03387e-05	0.01795	0.00269
131Glu	8.53793	122.446	8.5405	122.461	8.53995	122.454	8.55552	122.448	0.00257	0.01483	0.0034	-0.000555548	-0.00677	0.00116	0.01557	-0.00564	0.01559
132Gly	8.42432	110.086	8.42439	110.083	8.42425	110.081	8.42459	110.1	6.59187e-05	-0.0026	0.000395444	-0.00013721	-0.00199	0.00032882	0.000336771	0.01909	0.00288
133Tyr	8.05226	120.32	8.05226	120.32	8.05226	120.32	8.05226	120.32	0	0	0	0	0	0	0	0	0
134Gln	8.19211	122.348	8.19209	122.357	8.19243	122.311	8.19243	122.395	-2.46286e-05	0.00956	0.00143	0.000342204	-0.04623	0.00694	1.35628e-06	0.08424	0.01264
135Asp	8.215	121.744	8.215	121.744	8.215	121.744	8.215	121.744	0	0	0	0	0	0	0	0	0
136Tyr	8.05064	119.496	8.05219	119.507	8.04925	119.511	8.04925	119.511	0.00154	0.01153	0.00232	-0.00294	0.00346	0.00299	0	0	0
137Glu	8.1962	125.173	8.19606	125.172	8.19504	125.167	8.196	125.192	-0.000138973	-0.00133	0.000242576	-0.00102	-0.00439	0.00122	0.000963806	0.02453	0.0038
139Glu	8.45024	121.455	8.4489	121.451	8.45012	121.452	8.44898	121.466	-0.00134	-0.00412	0.00148	0.00122	0.00105	0.00123	-0.00115	0.01381	0.00237
140Ala	7.89849	130.724	7.89849	130.724	7.89835	130.721	7.8981	130.738	0	0	0	-0.000137543	-0.00285	0.000448932	-0.000248772	0.01716	0.00259
